# Supplementary material for: A homing suppression gene drive with multiplexed gRNAs maintains high drive conversion efficiency and avoids functional resistance alleles
Source: G3 (Bethesda). 2022 Apr 8;12(6):jkac081. doi: 10.1093/g3journal/jkac081 (PMC9157102; doi:10.1093/g3journal/jkac081)
Supplement: jkac081_Supplementary_Data [file jkac081_supplementary_data.zip]

Archive with 2 entries (2 files):
- Supplemental_Material_G3-2022-403336.pdf
- Supplemental_Material_G3-2022-403336.xlsx
